# Supplementary material for: Comparative performance evaluation of four commercial multiplex real-time PCR assays for the detection of the diarrhoea-causing protozoa Cryptosporidium hominis/parvum, Giardia duodenalis and Entamoeba histolytica
Source: PLoS One. 2019 Apr 8;14(4):e0215068. doi: 10.1371/journal.pone.0215068 (PMC6453453; doi:10.1371/journal.pone.0215068)
Supplement: S1 Table — (XLSX) [file pone.0215068.s001.xlsx]

## Sheet: All data
Sample identification No.	Species/Type of sample	Ct value at initial diagnosis	Genotype/sub-genotype	Multiplex qPCR DIAGENODE						Multiplex qPCR R-BIOPHARM						Multiplex qPCR SEEGENE						Multiplex qPCR FAST-TRACK
							Cryptosporidium	G. duodenalis	E. histolytica				Cryptosporidium	G. duodenalis	E. histolytica				Cryptosporidium	G. duodenalis	E. histolytica				Cryptosporidium	G. duodenalis	E. histolytica
				Date	DNA dilution	Ct IC	Ct sample	Ct sample	Ct sample	Date	DNA dilution	Ct IC	Ct sample	Ct sample	Ct sample	Date	DNA dilution	Ct IC	Ct sample	Ct sample	Ct sample	Date	DNA dilution	Ct IC	Ct sample	Ct sample	Ct sample
456/14	Cryptosporidium hominis	‒	IbA10G2	23.02.2017	01:10:00	26.19	32.63	Negative	Negative	22.06.2016	01:10:00	26.95	27.31	Negative	Negative	26.10.2016	Neat	29.8	28.1	Negative	Negative	06.02.2017	Neat	16.64	32.67	Negative	Negative
459/14	Cryptosporidium hominis	‒	IbA10G2	23.02.2017	01:10:00	27.70	Negative	30.74	Negative	22.06.2016	01:10:00	25.99	Negative	33.46	Negative	26.10.2016	Neat	29.2	Negative	32.8	Negative	06.02.2017	Neat	17.58	Negative	28.56	Negative
460/14	Cryptosporidium hominis	‒	IbA10G2	23.02.2017	01:10:00	27.21	34.18	Negative	Negative	22.06.2016	01:10:00	26.84	28.20	Negative	Negative	18.11.2016	01:10:00	29.2	33.7	Negative	Negative	06.02.2017	Neat	17.19	33.58	Negative	Negative
466/14	Cryptosporidium hominis	‒	IbA10G2	10.05.2016	Neat	25.69	29.40	Negative	Negative	22.06.2016	01:10:00	25.61	27.44	Negative	Negative	26.10.2016	Neat	29.3	28.0	Negative	Negative	06.02.2017	Neat	16.90	33.05	Negative	Negative
467/14	Cryptosporidium hominis	‒	IbA10G2	10.05.2016	Neat	25.98	29.40	Negative	Negative	22.06.2016	01:10:00	25.35	25.98	Negative	Negative	26.10.2016	Neat	28.6	28.2	Negative	Negative	06.02.2017	Neat	16.73	32.79	Negative	Negative
468/14	Cryptosporidium hominis	‒	IbA10G2	10.05.2016	Neat	25.34	25.46	Negative	Negative	22.06.2016	01:10:00	25.44	23.71	Negative	Negative	26.10.2016	Neat	29.5	24.9	Negative	Negative	06.02.2017	Neat	16.29	29.24	Negative	Negative
489/14	Cryptosporidium hominis	‒	IbA10G2	10.05.2016	Neat	25.88	35.83	Negative	Negative	22.06.2016	01:10:00	25.63	28.72	Negative	Negative	26.10.2016	Neat	28.6	32.8	Negative	Negative	06.02.2017	Neat	16.09	37.32	Negative	Negative
490/14	Cryptosporidium hominis	‒	IbA10G2	10.05.2016	Neat	24.86	27.94	Negative	Negative	22.06.2016	01:10:00	25.25	24.50	Negative	Negative	26.10.2016	Neat	29.1	26.1	Negative	Negative	06.02.2017	Neat	17.15	31.20	Negative	Negative
505/14	Cryptosporidium hominis	‒	IbA10G2	10.05.2016	Neat	27.09	35.54	Negative	Negative	22.06.2016	01:10:00	25.34	29.59	Negative	Negative	02.11.2016	Neat	29.8	33.8	Negative	Negative	06.02.2017	Neat	16.25	36.87	Negative	Negative
514/14	Cryptosporidium hominis	‒	IbA10G2	10.05.2016	Neat	25.80	29.87	Negative	Negative	22.06.2016	01:10:00	25.44	25.38	Negative	Negative	02.11.2016	Neat	30.0	29.1	Negative	Negative	06.02.2017	Neat	16.56	33.12	Negative	Negative
517/14	Cryptosporidium hominis	‒	IbA10G2	11.05.2016	Neat	27.30	43.02	Negative	Negative	23.06.2016	01:10:00	26.40	Negative	Negative	Negative	02.11.2016	Neat	29.7	40.0	Negative	Negative	06.02.2017	Neat	16.24	Negative	Negative	Negative
518/14	Cryptosporidium hominis	‒	IbA10G2	11.05.2016	Neat	26.57	Negative	Negative	Negative	23.06.2016	01:10:00	26.29	Negative	Negative	Negative	02.11.2016	Neat	29.7	Negative	Negative	Negative	15.02.2017	Neat	19.03	Negative	Negative	Negative
547/14	Cryptosporidium hominis	‒	IbA10G2	11.05.2016	Neat	25.64	31.30	Negative	Negative	23.06.2016	01:10:00	26.43	31.48	Negative	Negative	02.11.2016	Neat	29.5	30.6	Negative	Negative	15.02.2017	Neat	17.86	34.87	Negative	Negative
585/14	Cryptosporidium hominis	‒	IbA10G2	11.05.2016	Neat	25.13	29.53	Negative	Negative	23.06.2016	01:10:00	26.31	29.64	Negative	Negative	11.11.2016	Neat	30.2	27.9	Negative	Negative	15.02.2017	Neat	18.98	32.52	Negative	Negative
586/14	Cryptosporidium hominis	‒	IbA10G2	11.05.2016	Neat	24.22	32.96	Negative	Negative	23.06.2016	01:10:00	26.36	32.96	Negative	Negative	11.11.2016	Neat	30.2	31.8	Negative	Negative	15.02.2017	Neat	18.68	35.07	Negative	Negative
587/14	Cryptosporidium hominis	‒	IbA10G2	23.02.2017	01:10:00	29.09	36.82	Negative	Negative	23.06.2016	01:10:00	26.43	28.76	Negative	Negative	11.11.2016	01:10:00	29.3	32.4	Negative	Negative	17.04.2017	01:10:00	18.81	36.59	Negative	Negative
588/14	Cryptosporidium hominis	‒	IbA10G2	22.02.2017	01:10:00	29.38	Negative	Negative	Negative	23.06.2016	01:10:00	26.35	33.93	Negative	Negative	11.11.2016	01:10:00	28.5	38.8	Negative	Negative	17.04.2017	01:10:00	13.30	Negative	Negative	Negative
590/14	Cryptosporidium hominis	‒	IbA10G2	22.02.2017	01:10:00	29.63	Negative	Negative	Negative	23.06.2016	01:10:00	26.31	32.23	Negative	Negative	11.11.2016	01:10:00	29.5	34.8	Negative	Negative	17.04.2017	01:10:00	14.94	Negative	35.39	Negative
591/14	Cryptosporidium hominis	‒	IbA10G2	23.02.2017	01:10:00	27.70	37.69	Negative	Negative	23.06.2016	01:10:00	25.72	31.19	Negative	Negative	11.11.2016	01:10:00	29.4	40.2	Negative	Negative	17.04.2017	01:10:00	18.42	Negative	37.73	Negative
592/14	Cryptosporidium hominis	‒	IbA10G2	23.02.2017	01:10:00	27.52	Negative	Negative	Negative	23.06.2016	01:10:00	25.92	37.64	Negative	Negative	11.11.2016	Neat and 1:10	N/A	Negative	Negative	Negative	17.04.2017	01:10:00	17.61	Negative	Negative	Negative
683/14	Cryptosporidium hominis	‒	IbA10G2	23.02.2017	01:10:00	27.03	36.86	Negative	Negative	23.06.2016	01:10:00	26.35	30.30	Negative	42.61	18.11.2016	01:10:00	29.5	36.1	Negative	Negative	17.04.2017	01:10:00	17.99	Negative	Negative	Negative
685/14	Cryptosporidium hominis	‒	IbA10G2	23.02.2017	01:10:00	27.07	35.68	Negative	Negative	23.06.2016	01:10:00	26.21	33.18	Negative	Negative	18.11.2016	01:10:00	29.4	41.1	Negative	Negative	17.04.2017	01:10:00	18.58	Negative	Negative	Negative
686/14	Cryptosporidium hominis	‒	IbA10G2	23.02.2017	01:10:00	28.36	37.59	Negative	Negative	23.06.2016	01:10:00	26.20	27.46	Negative	Negative	18.11.2016	01:10:00	29.3	34.5	Negative	Negative	17.04.2017	01:10:00	17.88	Negative	Negative	Negative
47/15	Cryptosporidium hominis	‒	IbA10G2	23.02.2017	01:10:00	28.54	Negative	Negative	Negative	23.06.2016	01:10:00	26.32	38.18	Negative	Negative	11.11.2016	Neat	30.5	Negative	Negative	Negative	15.02.2017	Neat	18.22	Negative	Negative	Negative
53/15	Cryptosporidium hominis	‒	IbA10G2	23.02.2017	01:10:00	27.31	Negative	Negative	Negative	23.06.2016	01:10:00	26.21	Negative	Negative	Negative	18.11.2016	01:10:00	29.2	Negative	Negative	Negative	17.04.2017	01:10:00	18.47	Negative	Negative	Negative
54/15	Cryptosporidium hominis	‒	IbA10G2	23.02.2017	01:10:00	28.28	Negative	Negative	Negative	23.06.2016	01:10:00	26.14	37.97	Negative	Negative	11.11.2016	Neat	28.4	Negative	Negative	Negative	17.04.2017	01:10:00	13.78	Negative	34.50	Negative
56/15	Cryptosporidium hominis	‒	IbA10G2	23.02.2017	01:10:00	26.82	30.61	Negative	Negative	23.06.2016	01:10:00	26.26	28.84	Negative	Negative	18.11.2016	01:10:00	27.4	Negative	Negative	Negative	13.02.2017	Neat	18.50	32.92	Negative	Negative
80/15	Cryptosporidium hominis	‒	IbA10G2	23.02.2017	01:10:00	26.56	34.04	Negative	Negative	23.06.2016	01:10:00	26.27	30.68	Negative	Negative	18.11.2016	01:10:00	29.4	36.3	Negative	Negative	17.04.2017	01:10:00	18.30	Negative	Negative	Negative
275/15	Cryptosporidium hominis	‒	IbA10G2	23.02.2017	01:10:00	27.40	31.63	Negative	Negative	23.06.2016	01:10:00	25.72	28.55	Negative	Negative	18.11.2016	01:10:00	29.6	33.2	Negative	Negative	17.04.2017	01:10:00	18.53	Negative	Negative	Negative
A190/14	Cryptosporidium parvum	‒	IIaA15G2R1	23.02.2017	01:10:00	28.07	33.34	Negative	Negative	23.06.2016	01:10:00	26.12	30.87	Negative	Negative	11.11.2016	Neat	30.2	30.0	Negative	Negative	15.02.2017	Neat	18.82	31.79	37.13	Negative
A191/14	Cryptosporidium parvum	‒	IIaA15G2R1	23.02.2017	01:10:00	27.25	28.91	36.82	Negative	23.06.2016	01:10:00	26.08	30.21	Negative	Negative	11.11.2016	Neat	29.2	29.2	Negative	Negative	15.02.2017	Neat	18.69	28.26	34.04	Negative
A194/14	Cryptosporidium parvum	‒	IIaA15G2R1	23.02.2017	01:10:00	27.96	28.66	35.74	Negative	23.06.2016	01:10:00	26.23	27.14	Negative	Negative	11.11.2016	Neat	30.3	30.3	Negative	Negative	15.02.2017	Neat	18.84	24.94	34.85	Negative
462/14	Giardia duodenalis	24.4	B	23.02.2017	Neat	26.78	Negative	Negative	Negative	22.06.2016	Neat	26.28	Negative	Negative	Negative	18.11.2016	Neat	29.1	Negative	Negative	Negative	02.02.2017	Neat	16.02	Negative	21.65	Negative
463/14	Giardia duodenalis	25.1	AIII	23.02.2017	Neat	25.66	Negative	24.29	Negative	22.06.2016	Neat	25.12	Negative	26.41	Negative	18.11.2016	Neat	28.7	Negative	29.9	Negative	02.02.2017	Neat	16.07	Negative	23.52	Negative
464/14	Giardia duodenalis	32.8	BIV	23.02.2017	Neat	26.45	Negative	Negative	Negative	22.06.2016	Neat	26.25	Negative	Negative	Negative	18.11.2016	Neat	28.8	Negative	Negative	Negative	02.02.2017	Neat	16.72	Negative	31.35	Negative
465/14	Giardia duodenalis	25.5	Unknown	10.05.2016	Neat	25.46	Negative	Negative	Negative	22.06.2016	Neat	25.08	Negative	32.62	Negative	26.10.2016	Neat	29.2	Negative	37.9	Negative	02.02.2017	Neat	17.17	Negative	28.32	Negative
475/14	Giardia duodenalis	23.0	BIV	10.05.2016	Neat	25.02	Negative	20.83	Negative	22.06.2016	Neat	26.31	Negative	Negative	Negative	26.10.2016	Neat	27.2	Negative	25.0	Negative	02.02.2017	Neat	16.79	Negative	21.91	Negative
485/14	Giardia duodenalis	24.9	BIV	10.05.2016	Neat	26.43	32.70	30.89	Negative	22.06.2016	Neat	25.19	27.83	32.04	Negative	26.10.2016	Neat	28.7	31.5	36.9	Negative	03.02.2017	Neat	18.13	34.37	29.19	Negative
486/14	Giardia duodenalis	24.6	BIV	10.05.2016	Neat	25.69	Negative	19.40	Negative	22.06.2016	Neat	24.65	39.96	20.13	42.00	26.10.2016	Neat	29.8	40.9	23.3	Negative	03.02.2017	Neat	17.34	Negative	17.27	Negative
487/14	Giardia duodenalis	21.1	BIV	10.05.2016	Neat	27.27	Negative	27.04	Negative	22.06.2016	Neat	24.95	Negative	27.87	Negative	26.10.2016	Neat	29.0	Negative	33.2	Negative	03.02.2017	Neat	17.89	Negative	24.84	Negative
488/14	Giardia duodenalis	20.8	AII	10.05.2016	Neat	25.70	Negative	22.49	Negative	22.06.2016	Neat	25.72	Negative	24.61	Negative	28.10.2016	Neat	30.5	Negative	27.3	Negative	03.02.2017	Neat	18.64	Negative	22.04	Negative
504/14	Giardia duodenalis	27.0	BIV	10.05.2016	Neat	25.21	Negative	Negative	Negative	22.06.2016	Neat	29.41	Negative	Negative	Negative	28.10.2016	Neat	29.4	41.0	36.8	Negative	03.02.2017	Neat	18.64	Negative	28.66	Negative
512/14	Giardia duodenalis	26.9	AIII	11.05.2016	Neat	26.71	Negative	35.14	Negative	22.06.2016	Neat	25.20	Negative	34.89	Negative	28.10.2016	Neat	29.6	Negative	Negative	Negative	03.02.2017	Neat	18.54	Negative	29.76	Negative
544/14	Giardia duodenalis	20.7	AII	11.05.2016	Neat	26.55	Negative	30.79	Negative	22.06.2016	Neat	25.29	Negative	Negative	Negative	28.10.2016	Neat	29.6	Negative	32.8	Negative	03.02.2017	Neat	18.57	Negative	27.77	Negative
545/14	Giardia duodenalis	24.6	BIV	11.05.2016	Neat	26.32	Negative	25.25	Negative	22.06.2016	Neat	25.17	Negative	25.39	Negative	28.10.2016	Neat	29.2	Negative	27.0	Negative	03.02.2017	Neat	18.71	Negative	23.15	Negative
546/14	Giardia duodenalis	21.1	BIV	11.05.2016	Neat	23.64	Negative	25.70	Negative	22.06.2016	Neat	24.97	Negative	26.29	Negative	28.10.2016	Neat	28.6	Negative	29.5	Negative	03.02.2017	Neat	18.72	Negative	24.33	Negative
549/14	Giardia duodenalis	23.3	B	11.05.2016	Neat	26.62	Negative	30.99	Negative	22.06.2016	Neat	25.24	Negative	30.86	Negative	28.10.2016	Neat	31.4	Negative	34.4	Negative	03.02.2017	Neat	18.42	Negative	25.74	Negative
566/14	Giardia duodenalis	22.7	BIV	11.05.2016	Neat	25.93	Negative	28.35	Negative	22.06.2016	Neat	25.17	Negative	28.60	Negative	28.10.2016	Neat	29.3	Negative	33.5	Negative	03.02.2017	Neat	18.53	Negative	25.98	Negative
567/14	Giardia duodenalis	27.8	BIV	07.03.2017	Neat	26.66	Negative	26.55	Negative	22.06.2016	Neat	25.34	Negative	26.49	Negative	28.10.2016	Neat	31.6	Negative	32.0	Negative	03.02.2017	Neat	18.58	Negative	23.95	Negative
575/14	Giardia duodenalis	23.7	BIV	31.01.2017	Neat	29.67	Negative	25.17	Negative	22.06.2016	Neat	24.99	Negative	24.74	Negative	28.10.2016	Neat	30.8	Negative	26.7	Negative	03.02.2017	Neat	19.79	Negative	23.06	Negative
576/14	Giardia duodenalis	28.5	Unknown	31.01.2017	Neat	29.61	Negative	Negative	Negative	22.06.2016	Neat	25.06	Negative	30.52	Negative	28.10.2016	Neat	31.2	Negative	36.4	Negative	03.02.2017	Neat	18.69	Negative	27.34	Negative
580/14	Giardia duodenalis	26.1	BIV	07.03.2017	Neat	26.59	Negative	26.70	Negative	22.06.2016	Neat	33.00	Negative	Negative	Negative	28.10.2016	Neat	36.1	Negative	31.4	Negative	03.02.2017	Neat	18.32	Negative	26.37	Negative
581/14	Giardia duodenalis	26.6	AII	07.03.2017	Neat	27.47	Negative	34.59	Negative	22.06.2016	Neat	25.42	Negative	33.89	Negative	28.10.2016	Neat	N/A	Negative	38.4	Negative	13.02.2017	Neat	19.32	Negative	32.55	Negative
23/15	Giardia duodenalis	26.4	BIV	31.01.2017	Neat	30.51	Negative	31.09	Negative	22.06.2016	Neat	28.76	Negative	Negative	Negative	28.10.2016	Neat	N/A	Negative	33.9	Negative	13.02.2017	Neat	17.55	Negative	28.36	Negative
35/15	Giardia duodenalis	27.5	Unknown	07.03.2017	Neat	26.30	Negative	Negative	Negative	22.06.2016	Neat	25.77	Negative	29.95	Negative	28.10.2016	Neat	32.0	Negative	33.6	Negative	13.02.2017	Neat	19.02	Negative	27.48	Negative
60/15	Giardia duodenalis	26.1	Unknown	07.03.2017	Neat	27.27	Negative	26.86	Negative	22.06.2016	Neat	25.37	Negative	27.38	Negative	28.10.2016	Neat	33.1	Negative	32.1	Negative	13.02.2017	Neat	15.18	Negative	24.81	Negative
63/15	Giardia duodenalis	31.1	Unknown	07.03.2017	Neat	26.76	Negative	Negative	Negative	22.06.2016	Neat	25.27	Negative	36.00	Negative	28.10.2016	Neat	35.4	Negative	42.3	Negative	13.02.2017	Neat	18.71	Negative	35.03	Negative
68/15	Giardia duodenalis	28.1	Unknown	07.03.2017	Neat	26.75	Negative	27.62	Negative	22.06.2016	Neat	25.16	Negative	29.63	Negative	28.10.2016	Neat	30.7	Negative	32.3	Negative	13.02.2017	Neat	18.98	Negative	32.70	Negative
70/15	Giardia duodenalis	27.4	Unknown	07.03.2017	Neat	27.26	Negative	Negative	Negative	22.06.2016	Neat	25.34	Negative	32.24	Negative	28.10.2016	Neat	N/A	Negative	35.1	Negative	13.02.2017	Neat	18.48	Negative	32.62	Negative
71/15	Giardia duodenalis	30.6	Unknown	07.03.2017	Neat	26.38	Negative	27.53	Negative	22.06.2016	Neat	25.24	Negative	32.35	Negative	26.10.2016	Neat	29.2	Negative	36.6	Negative	13.02.2017	Neat	18.91	Negative	30.49	Negative
73/15	Giardia duodenalis	23.6	BIV	07.03.2017	Neat	27.26	Negative	31.38	Negative	22.06.2016	Neat	24.92	Negative	22.06	Negative	28.10.2016	Neat	39.0	Negative	23.2	Negative	13.02.2017	Neat	18.79	Negative	20.14	Negative
74/15	Giardia duodenalis	28.9	Unknown	31.01.2017	Neat	28.82	33.84	24.41	Negative	22.06.2016	Neat	26.49	Negative	24.35	Negative	28.10.2016	Neat	N/A	Negative	27.2	Negative	13.02.2017	Neat	18.70	Negative	21.73	Negative
81/15	Giardia duodenalis	31.9	Unknown	07.03.2017	Neat	26.60	Negative	19.61	Negative	22.06.2016	Neat	25.57	Negative	30.52	Negative	02.11.2016	Neat	29.8	Negative	32.7	Negative	13.02.2017	Neat	18.91	Negative	27.70	Negative
132/15	Giardia duodenalis	28.5	B	07.03.2017	Neat	27.82	Negative	Negative	Negative	22.06.2016	Neat	25.91	Negative	Negative	Negative	02.11.2016	Neat	30.0	Negative	38.0	Negative	14.02.2017	Neat	12.39	Negative	28.90	Negative
134/15	Giardia duodenalis	26.9	Unknown	07.03.2017	Neat	26.05	Negative	Negative	Negative	22.06.2016	Neat	25.62	Negative	Negative	Negative	02.11.2016	Neat	29.9	Negative	40.1	Negative	14.02.2017	Neat	12.00	Negative	30.77	Negative
137/15	Giardia duodenalis	28.2	Unknown	07.03.2017	Neat	27.72	Negative	Negative	Negative	22.06.2016	Neat	25.76	Negative	31.36	Negative	02.11.2016	Neat	29.6	Negative	31.5	Negative	14.02.2017	Neat	12.53	Negative	25.87	Negative
140/15	Giardia duodenalis	26.0	Unknown	07.03.2017	Neat	26.12	Negative	26.93	Negative	22.06.2016	Neat	25.78	Negative	33.90	Negative	02.11.2016	Neat	29.5	42.4	36.6	Negative	14.02.2017	Neat	12.90	Negative	28.00	Negative
145/15	Giardia duodenalis	21.4	BIV	07.03.2017	Neat	26.80	Negative	26.56	Negative	22.06.2016	Neat	25.65	Negative	29.01	Negative	02.11.2016	Neat	29.8	Negative	31.6	Negative	14.02.2017	Neat	13.06	Negative	24.11	Negative
147/15	Giardia duodenalis	32.3	Unknown	07.03.2017	Neat	26.39	Negative	Negative	Negative	22.06.2016	Neat	25.52	Negative	Negative	Negative	02.11.2016	Neat	30.4	Negative	Negative	Negative	14.02.2017	Neat	12.42	Negative	31.07	Negative
157/15	Giardia duodenalis	29.8	Unknown	07.03.2017	Neat	25.50	Negative	33.60	Negative	22.06.2016	Neat	26.52	Negative	35.08	Negative	02.11.2016	Neat	30.1	Negative	40.9	Negative	14.02.2017	Neat	13.11	Negative	29.46	Negative
161/15	Giardia duodenalis	25.8	BIV	07.03.2017	Neat	25.66	24.88	18.15	Negative	22.06.2016	Neat	25.53	Negative	20.61	Negative	26.10.2016	Neat	30.0	26.2	21.8	Negative	14.02.2017	Neat	13.47	Negative	16.88	Negative
162/15	Giardia duodenalis	22.8	BIV	07.03.2017	Neat	26.06	Negative	29.60	Negative	22.06.2016	Neat	26.21	Negative	30.30	Negative	02.11.2016	Neat	29.7	Negative	33.1	Negative	14.02.2017	Neat	13.72	Negative	25.49	Negative
170/15	Giardia duodenalis	28.0	BIV	07.03.2017	Neat	26.94	Negative	Negative	Negative	22.06.2016	Neat	27.12	Negative	38.40	Negative	02.11.2016	Neat	30.0	Negative	42.1	Negative	14.02.2017	Neat	13.20	Negative	31.98	Negative
172/15	Giardia duodenalis	19.8	AII	07.03.2017	Neat	27.11	Negative	28.17	Negative	22.06.2016	Neat	25.41	Negative	31.08	Negative	02.11.2016	Neat	29.7	Negative	35.2	Negative	14.02.2017	Neat	13.68	Negative	26.59	Negative
174/15	Giardia duodenalis	31.5	Unknown	07.03.2017	Neat	26.36	Negative	Negative	Negative	22.06.2016	Neat	25.39	Negative	38.70	Negative	02.11.2016	Neat	29.7	Negative	36.8	Negative	14.02.2017	Neat	12.13	Negative	28.60	Negative
212/15	Giardia duodenalis	27.0	Unknown	07.03.2017	Neat	25.42	Negative	32.00	Negative	22.06.2016	Neat	25.73	Negative	33.50	Negative	02.11.2016	Neat	29.7	Negative	38.1	Negative	14.02.2017	Neat	13.67	Negative	25.48	Negative
214/15	Giardia duodenalis	25.8	BIV	07.03.2017	Neat	25.18	Negative	29.11	Negative	22.06.2016	Neat	25.83	Negative	30.81	Negative	02.11.2016	Neat	29.7	Negative	32.5	Negative	14.02.2017	Neat	13.91	Negative	27.24	Negative
215/15	Giardia duodenalis	28.9	Unknown	07.03.2017	Neat	27.72	Negative	31.73	Negative	22.06.2016	Neat	25.83	Negative	33.82	Negative	02.11.2016	Neat	29.9	Negative	40.7	Negative	14.02.2017	Neat	12.67	Negative	25.57	Negative
286/15	Giardia duodenalis	27.7	Unknown	07.03.2017	Neat	26.69	Negative	Negative	Negative	22.06.2016	Neat	25.70	Negative	34.99	Negative	02.11.2016	Neat	29.9	Negative	40.1	Negative	14.02.2017	Neat	13.61	Negative	26.88	Negative
9/13	Entamoeba histolytica	28.1	‒	07.03.2017	Neat	28.46	Negative	Negative	Negative	22.06.2016	Neat	25.67	Negative	Negative	36.87	26.10.2016	Neat	28.6	Negative	Negative	42.3	06.02.2017	Neat	16.83	Negative	Negative	29.38
28/13	Entamoeba histolytica	27.7	‒	10.05.2016	Neat	26.53	Negative	Negative	Negative	22.06.2016	Neat	26.28	Negative	Negative	Negative	26.10.2016	Neat	28.8	Negative	Negative	40.4	14.02.2017	Neat	12.42	Negative	Negative	Negative
421/14	Entamoeba histolytica	26.8	‒	11.05.2016	Neat	25.75	Negative	Negative	Negative	22.06.2016	Neat	26.16	Negative	Negative	36.41	18.11.2018	Neat	30.5	27.7	Negative	41.1	06.02.2017	Neat	16.96	Negative	Negative	29.70
38/13	Entamoeba dispar	24.7	‒	10.05.2016	Neat	26.72	Negative	Negative	Negative	22.06.2016	Neat	26.33	Negative	Negative	Negative	11.11.2016	Neat	29.9	Negative	Negative	Negative	14.02.2017	Neat	13.12	Negative	Negative	Negative
99/13	Entamoeba dispar	32.1	‒	10.05.2016	Neat	26.68	Negative	Negative	Negative	22.06.2016	Neat	25.72	Negative	Negative	Negative	11.11.2016	Neat	29.6	Negative	Negative	Negative	14.02.2017	Neat	14.00	Negative	Negative	Negative
230/14	Entamoeba dispar	30.2	‒	10.05.2016	Neat	26.36	Negative	Negative	Negative	22.06.2016	Neat	25.39	Negative	Negative	Negative	18.11.2016	Neat	28.7	39.9	Negative	Negative	14.02.2017	Neat	11.52	Negative	Negative	Negative
398/14	Entamoeba dispar	27.7	‒	11.05.2016	Neat	26.10	Negative	Negative	Negative	22.06.2016	Neat	25.57	Negative	Negative	Negative	18.11.2017	Neat	28.8	Negative	Negative	Negative	14.02.2017	Neat	13.35	Negative	Negative	Negative
423/14	Entamoeba dispar	33.0	‒	11.05.2016	Neat	26.87	Negative	Negative	Negative	22.06.2016	Neat	25.71	Negative	Negative	Negative	18.11.2019	Neat	28.8	39.1	Negative	Negative	14.02.2017	Neat	12.16	Negative	Negative	Negative
437/14	Entamoeba dispar	26.5	‒	11.05.2016	Neat	26.67	Negative	Negative	Negative	22.06.2016	Neat	20.06	Negative	Negative	Negative	18.11.2020	Neat	28.7	Negative	Negative	Negative	14.02.2017	Neat	12.97	Negative	Negative	Negative
532/14	Entamoeba dispar	29.6	‒	10.05.2016	Neat	27.00	Negative	Negative	Negative	22.06.2016	Neat	25.72	Negative	Negative	Negative	26.10.2016	Neat	29.2	Negative	Negative	Negative	14.02.2017	Neat	11.95	Negative	Negative	Negative
541/14	Entamoeba dispar	31.2	‒	10.05.2016	Neat	26.23	Negative	Negative	Negative	22.06.2016	Neat	26.15	Negative	Negative	Negative	26.10.2016	Neat	28.8	Negative	Negative	Negative	14.02.2017	Neat	12.34	Negative	Negative	Negative
165/15	Entamoeba dispar	30.9	‒	10.05.2016	Neat	27.17	Negative	Negative	Negative	22.06.2016	Neat	25.73	Negative	Negative	Negative	26.10.2016	Neat	28.8	Negative	Negative	Negative	14.02.2017	Neat	12.04	Negative	Negative	Negative
283/15	Entamoeba dispar	33.1	‒	11.05.2016	Neat	26.76	Negative	Negative	Negative	22.06.2016	Neat	25.97	Negative	Negative	Negative	18.11.2016	Neat	28.8	Negative	Negative	Negative	14.02.2017	Neat	12.54	Negative	Negative	Negative
144/15	Aparently healthy	‒	‒	08.03.2017	Neat	25.32	Negative	Negative	Negative	22.06.2016	Neat	25.59	Negative	Negative	Negative	15.11.2016	Neat	29.8	Negative	Negative	Negative	Not done	‒	‒	‒	‒	‒
160/15	Aparently healthy	‒	‒	08.03.2018	Neat	25.76	Negative	Negative	Negative	22.06.2016	Neat	25.44	Negative	Negative	Negative	15.11.2016	Neat	29.5	Negative	Negative	Negative	Not done	‒	‒	‒	‒	‒
164/15	Aparently healthy	‒	‒	08.03.2019	Neat	26.03	Negative	Negative	Negative	22.06.2016	Neat	26.71	Negative	Negative	Negative	15.11.2016	Neat	29.2	Negative	Negative	Negative	Not done	‒	‒	‒	‒	‒
168/15	Aparently healthy	‒	‒	08.03.2020	Neat	25.98	Negative	Negative	Negative	22.06.2016	Neat	26.94	Negative	Negative	Negative	15.11.2016	Neat	30.1	Negative	Negative	Negative	Not done	‒	‒	‒	‒	‒
175/15	Aparently healthy	‒	‒	08.03.2021	Neat	25.66	Negative	Negative	Negative	22.06.2016	Neat	26.97	Negative	37.73	Negative	15.11.2016	Neat	30.0	Negative	Negative	Negative	Not done	‒	‒	‒	‒	‒
181/15	Aparently healthy	‒	‒	08.03.2022	Neat	25.76	Negative	Negative	Negative	22.06.2016	Neat	26.24	Negative	Negative	Negative	15.11.2016	Neat	29.8	Negative	Negative	Negative	Not done	‒	‒	‒	‒	‒
188/15	Aparently healthy	‒	‒	08.03.2023	Neat	25.91	Negative	Negative	Negative	22.06.2016	Neat	26.18	Negative	Negative	Negative	15.11.2016	Neat	29.5	Negative	Negative	Negative	Not done	‒	‒	‒	‒	‒
191/15	Aparently healthy	‒	‒	08.03.2024	Neat	26.10	Negative	Negative	Negative	22.06.2016	Neat	25.90	Negative	Negative	Negative	15.11.2016	Neat	28.8	Negative	Negative	Negative	Not done	‒	‒	‒	‒	‒
192/15	Aparently healthy	‒	‒	08.03.2025	Neat	25.88	Negative	Negative	Negative	22.06.2016	Neat	25.54	Negative	Negative	Negative	15.11.2016	Neat	31.2	Negative	Negative	Negative	Not done	‒	‒	‒	‒	‒
200/15	Aparently healthy	‒	‒	08.03.2026	Neat	25.84	Negative	Negative	Negative	22.06.2016	Neat	26.73	Negative	Negative	Negative	15.11.2016	Neat	29.3	Negative	Negative	Negative	Not done	‒	‒	‒	‒	‒
201/15	Aparently healthy	‒	‒	08.03.2027	Neat	25.89	Negative	Negative	Negative	22.06.2016	Neat	26.09	Negative	Negative	Negative	15.11.2016	Neat	29.1	Negative	Negative	Negative	Not done	‒	‒	‒	‒	‒
234/15	Aparently healthy	‒	‒	08.03.2028	Neat	25.74	Negative	Negative	Negative	22.06.2016	Neat	25.70	Negative	Negative	Negative	15.11.2016	Neat	29.4	Negative	Negative	Negative	Not done	‒	‒	‒	‒	‒
235/15	Aparently healthy	‒	‒	08.03.2029	Neat	25.94	Negative	Negative	Negative	22.06.2016	Neat	26.92	Negative	Negative	Negative	15.11.2016	Neat	28.4	Negative	Negative	Negative	Not done	‒	‒	‒	‒	‒
250/15	Aparently healthy	‒	‒	Not done	‒	‒	‒	‒	‒	22.06.2016	Neat	26.17	Negative	Negative	Negative	15.11.2016	Neat	29.2	40.2	Negative	Negative	Not done	‒	‒	‒	‒	‒
258/15	Aparently healthy	‒	‒	Not done	‒	‒	‒	‒	‒	22.06.2016	Neat	26.22	Negative	Negative	Negative	15.11.2016	Neat	28.3	Negative	Negative	Negative	Not done	‒	‒	‒	‒	‒
280/15	Aparently healthy	‒	‒	Not done	‒	‒	‒	‒	‒	22.06.2016	Neat	26.35	Negative	Negative	Negative	15.11.2016	Neat	29.3	Negative	Negative	Negative	Not done	‒	‒	‒	‒	‒
281/15	Aparently healthy	‒	‒	Not done	‒	‒	‒	‒	‒	22.06.2016	Neat	26.57	Negative	Negative	Negative	15.11.2016	Neat	27.9	Negative	Negative	Negative	Not done	‒	‒	‒	‒	‒
292/15	Aparently healthy	‒	‒	Not done	‒	‒	‒	‒	‒	22.06.2016	Neat	26.86	Negative	Negative	Negative	15.11.2016	Neat	29.0	Negative	Negative	Negative	Not done	‒	‒	‒	‒	‒
1Q	Aparently healthy	‒	‒	Not done	‒	‒	‒	‒	‒	22.06.2016	Neat	26.44	Negative	Negative	Negative	18.11.2016	Neat	29.0	Negative	Negative	Negative	Not done	‒	‒	‒	‒	‒
2Q	Aparently healthy	‒	‒	Not done	‒	‒	‒	‒	‒	22.06.2016	Neat	26.32	Negative	Negative	Negative	18.11.2016	Neat	28.5	Negative	Negative	Negative	Not done	‒	‒	‒	‒	‒
3Q	Aparently healthy	‒	‒	Not done	‒	‒	‒	‒	‒	22.06.2016	Neat	26.37	Negative	Negative	Negative	18.11.2016	Neat	28.7	Negative	Negative	Negative	Not done	‒	‒	‒	‒	‒
4Q	Aparently healthy	‒	‒	Not done	‒	‒	‒	‒	‒	22.06.2016	Neat	26.61	Negative	Negative	Negative	18.11.2016	Neat	28.4	Negative	Negative	Negative	Not done	‒	‒	‒	‒	‒
5Q	Aparently healthy	‒	‒	Not done	‒	‒	‒	‒	‒	22.06.2016	Neat	25.99	Negative	Negative	Negative	18.11.2016	Neat	28.8	Negative	Negative	Negative	Not done	‒	‒	‒	‒	‒
6Q	Aparently healthy	‒	‒	Not done	‒	‒	‒	‒	‒	22.06.2016	Neat	25.32	Negative	Negative	Negative	18.11.2016	Neat	28.4	Negative	Negative	Negative	Not done	‒	‒	‒	‒	‒
9/13(Eh)+466/14(Cr)+485/14(G)	Simulated mixed infection 1	See above	‒	13.05.2016	Neat	27.13	28.91	32.03	Negative	21.07.2016	Neat	25.94	28.91	38.7	41.78	26.10.2016	Neat	28.5	30.3	39.1	Negative	17.04.2017	Neat	18.01	33.51	30.16	30.37
421/14(Eh)+489/14(Cr)+486/14(G)	Simulated mixed infection 2	See above	‒	13.05.2016	Neat	27.02	38.55	20.94	Negative	21.07.2016	Neat	25.87	31.34	25.69	38.73	26.10.2016	Neat	29.2	34.4	25.0	Negative	17.04.2017	Neat	17.57	Negative	19.42	33.28
283/15(Eh)+518/14(Cr)+545/14 (G)	Simulated mixed infection 3	See above	‒	13.05.2016	Neat	26.98	Negative	24.91	Negative	21.07.2016	Neat	25.99	Negative	29.46	Negative	26.10.2016	Neat	28.6	Negative	28.2	Negative	17.04.2017	Neat	18.67	Negative	23.65	Negative
165/15(Ed)+587/14(Cr)+566/14(G)	Simulated mixed infection 4	See above	‒	13.05.2016	Neat	30.01	37.61	28.40	Negative	21.07.2016	Neat	25.96	29.14	31.77	Negative	18.11.2016	Neat	30.1	33.4	33.9	Negative	17.04.2017	Neat	21.44	Negative	Negative	Negative
490/14(Cr)+488/14(G)	Simulated mixed infection 5	See above	‒	13.05.2016	Neat	26.21	26.67	23.80	Negative	21.07.2016	Neat	25.60	25.87	27.80	Negative	18.11.2016	Neat	29.5	27.0	27.7	Negative	17.04.2017	Neat	17.78	34.16	29.44	Negative
585/14(Cr)+546(G)	Simulated mixed infection 6	See above	‒	13.05.2016	Neat	26.21	28.02	25.47	Negative	21.07.2016	Neat	25.69	27.52	29.84	Negative	18.11.2016	Neat	29.0	28.6	29.8	Negative	17.04.2017	Neat	18.52	Negative	19.36	Negative
591/14(Cr)+576/14(G)	Simulated mixed infection 7	See above	‒	08.03.2017	Neat	25.77	40.91	31.5	Negative	21.07.2016	Neat	25.81	30.53	32.61	Negative	18.11.2016	Neat	30.8	34.3	Negative	Negative	17.04.2017	Neat	17.76	Negative	23.70	Negative
592/14(Cr)+580/14(G)	Simulated mixed infection 8	See above	‒	08.03.2017	Neat	25.61	Negative	26.83	Negative	21.07.2016	Neat	25.77	37.69	29.58	Negative	18.11.2016	Neat	29.4	Negative	30.1	Negative	17.04.2017	Neat	17.25	Negative	26.82	Negative
683/14(Cr)+581/14(G)	Simulated mixed infection 9	See above	‒	08.03.2017	Neat	26.88	Negative	32.45	Negative	21.07.2016	Neat	25.78	29.65	39.14	Negative	18.11.2016	Neat	29.9	32.6	38.3	Negative	17.04.2017	Neat	18.31	Negative	21.85	Negative
685/14(Cr)+23/15(G)	Simulated mixed infection 10	See above	‒	08.03.2017	Neat	25.92	39.91	27.63	Negative	21.07.2016	Neat	25.78	30.57	32.33	Negative	18.11.2016	Neat	31.5	34.0	31.9	Negative	17.04.2017	Neat	19.27	Negative	24.75	Negative
L1	Leishmania infantum	‒	‒	08.03.2017	Neat	25.75	Negative	Negative	Negative	22.06.2016	Neat	26.06	Negative	Negative	Negative	15.11.2016	Neat	29.2	Negative	Negative	Negative	15.02.2017	Neat	21.43	Negative	Negative	Negative
L2	Leishmania infantum	‒	‒	08.03.2017	Neat	25.92	Negative	Negative	Negative	22.06.2016	Neat	25.56	Negative	Negative	Negative	15.11.2016	Neat	28.9	Negative	Negative	Negative	15.02.2017	Neat	19.03	Negative	Negative	Negative
TR1	Trypanosoma cruzi	‒	‒	08.03.2017	Neat	26.12	Negative	Negative	Negative	22.06.2016	Neat	27.18	Negative	Negative	Negative	15.11.2016	Neat	28.7	Negative	Negative	Negative	15.02.2017	Neat	18.78	Negative	Negative	Negative
TR2	Trypanosoma cruzi	‒	‒	08.03.2017	Neat	25.63	Negative	Negative	Negative	22.06.2016	Neat	25.57	Negative	Negative	Negative	15.11.2016	Neat	28.9	Negative	Negative	Negative	15.02.2017	Neat	18.78	Negative	Negative	Negative
TOX1	Toxoplasma gondii	‒	‒	08.03.2017	Neat	25.90	Negative	Negative	Negative	22.06.2016	Neat	25.48	Negative	Negative	Negative	15.11.2016	Neat	27.9	Negative	Negative	Negative	15.02.2017	Neat	19.27	Negative	Negative	Negative
TOX2	Toxoplasma gondii	‒	‒	08.03.2017	Neat	26.14	Negative	Negative	Negative	22.06.2016	Neat	25.51	Negative	Negative	Negative	15.11.2016	Neat	29.3	Negative	Negative	Negative	15.02.2017	Neat	19.03	Negative	Negative	Negative
AC1	Ascaris lumbricoides	‒	‒	08.03.2017	Neat	26.05	Negative	Negative	Negative	22.06.2016	Neat	25.72	Negative	Negative	Negative	15.11.2016	Neat	28.1	Negative	Negative	Negative	15.02.2017	Neat	19.14	Negative	Negative	Negative
AC2	Ascaris lumbricoides	‒	‒	08.03.2017	Neat	25.86	Negative	Negative	Negative	22.06.2016	Neat	25.78	Negative	Negative	Negative	15.11.2016	Neat	27.7	Negative	Negative	Negative	15.02.2017	Neat	19.86	Negative	Negative	Negative
AC3	Ascaris lumbricoides	‒	‒	08.03.2017	Neat	25.99	Negative	Negative	Negative	22.06.2016	Neat	25.75	Negative	Negative	Negative	15.11.2016	Neat	27.3	Negative	Negative	Negative	15.02.2017	Neat	18.87	Negative	Negative	Negative
STR7	Strongyloides stercoralis	‒	‒	08.03.2017	Neat	25.88	Negative	Negative	Negative	22.06.2016	Neat	26.00	Negative	Negative	Negative	15.11.2016	Neat	30.2	Negative	Negative	Negative	15.02.2017	Neat	19.27	Negative	Negative	Negative
155/14 Giardia	Sensitivity assay	25.4	‒	07.03.2017	01:10:00	26.59	Negative	30.12	Negative	14.07.2016	1:10	27.17	Negative	31.15	Negative	15.11.2016	1:10	27.7	Negative	34.4	Negative	06.02.2017	1:10	15.75	Negative	23.47	Negative
155/14 Giardia	Sensitivity assay	25.4	‒	07.03.2017	1:100	27.53	Negative	33.23	Negative	14.07.2016	1:100	26.37	Negative	35.03	Negative	15.11.2016	1:100	28.6	Negative	41.2	Negative	06.02.2017	1:100	16.02	Negative	23.16	Negative
155/14 Giardia	Sensitivity assay	25.4	‒	07.03.2017	1:1,000	27.75	Negative	37.74	Negative	14.07.2016	1:1,000	26.69	Negative	40.88	Negative	15.11.2016	1:1,000	N/A	Negative	Negative	Negative	06.02.2017	1:1,000	16.46	Negative	26.08	Negative
155/14 Giardia	Sensitivity assay	25.4	‒	07.03.2017	1:10,000	27.03	Negative	Negative	Negative	14.07.2016	1:10,000	27.15	Negative	Negative	Negative	15.11.2016	1:10,000	29.5	Negative	Negative	Negative	06.02.2017	1:10,000	15.85	Negative	29.23	Negative
427/14 C. hominis	Sensitivity assay	‒	‒	07.03.2017	Neat	27.34	38.13	Negative	Negative	14.07.2016	Neat	26.82	31.54	Negative	Negative	15.11.2016	Neat	29.3	35.2	Negative	Negative	06.02.2017	Neat	13.74	34.02	Negative	Negative
427/14 C. hominis	Sensitivity assay	‒	‒	07.03.2017	1:10	26.70	38.43	Negative	Negative	14.07.2016	1:10	26.83	34.62	Negative	Negative	15.11.2016	1:10	29.1	39.2	Negative	Negative	06.02.2017	1:10	16.47	38.16	Negative	Negative
427/14 C. hominis	Sensitivity assay	‒	‒	08.03.2017	1:100	25.65	Negative	Negative	Negative	14.07.2016	1:100	26.67	36.51	Negative	Negative	15.11.2016	1:100	29.1	Negative	Negative	Negative	06.02.2017	1:100	15.84	Negative	Negative	Negative
427/14 C. hominis	Sensitivity assay	‒	‒	08.03.2017	1:1,000	25.80	Negative	Negative	Negative	14.07.2016	1:1,000	26.35	40.97	Negative	Negative	15.11.2016	1:1,000	N/A	Negative	Negative	Negative	06.02.2017	1:1,000	16.82	Negative	Negative	Negative
